# Supplementary material for: A Proximity Complementation Assay to Identify Small Molecules That Enhance the Traffic of ABCA4 Misfolding Variants
Source: Int J Mol Sci. 2024 Apr 20;25(8):4521. doi: 10.3390/ijms25084521 (PMC11050442; doi:10.3390/ijms25084521)
Supplement: Supplementary file 1 [file ijms-25-04521-s001.zip]

Archive with 1 entries (1 files):
- ijms-2918545-supplementary.pdf
